# Supplementary material for: A Simple Sandwich Electrochemical Immunosensor for Rapid Detection of the Alzheimer’s Disease Biomarker Tau Protein
Source: Biosensors (Basel). 2024 May 29;14(6):279. doi: 10.3390/bios14060279 (PMC11202154; doi:10.3390/bios14060279)
Supplement: Supplementary file 1 [file biosensors-14-00279-s001.zip]

Archive with 1 entries (1 files):
- biosensors-2991282-supplementary.pdf
